# Supplementary material for: Identification and Validation of the Diagnostic Characteristic Genes of Ovarian Cancer by Bioinformatics and Machine Learning
Source: Front Genet. 2022 Jun 1;13:858466. doi: 10.3389/fgene.2022.858466 (PMC9198487; doi:10.3389/fgene.2022.858466)
Supplement: Supplementary file 5 [file DataSheet1.ZIP]

Archive with 35 entries (34 files):
- Rσîà/
- Rσîà/1.r
- __MACOSX/Rσîà/._1.r
- Rσîà/14.r
- __MACOSX/Rσîà/._14.r
- Rσîà/5.r
- __MACOSX/Rσîà/._5.r
- Rσîà/10.r
- __MACOSX/Rσîà/._10.r
- Rσîà/2.r
- __MACOSX/Rσîà/._2.r
- Rσîà/17.R
- __MACOSX/Rσîà/._17.R
- Rσîà/8.r
- __MACOSX/Rσîà/._8.r
- Rσîà/6.r
- __MACOSX/Rσîà/._6.r
- Rσîà/13.r
- __MACOSX/Rσîà/._13.r
- Rσîà/9.r
- __MACOSX/Rσîà/._9.r
- Rσîà/16.R
- __MACOSX/Rσîà/._16.R
- Rσîà/3.r
- __MACOSX/Rσîà/._3.r
- Rσîà/12.r
- __MACOSX/Rσîà/._12.r
- Rσîà/7.r
- __MACOSX/Rσîà/._7.r
- Rσîà/15.r
- __MACOSX/Rσîà/._15.r
- Rσîà/11.r
- __MACOSX/Rσîà/._11.r
- Rσîà/4.r
- __MACOSX/Rσîà/._4.r
