# Supplementary material for: Identification and Validation of the Diagnostic Characteristic Genes of Ovarian Cancer by Bioinformatics and Machine Learning
Source: Front Genet. 2022 Jun 1;13:858466. doi: 10.3389/fgene.2022.858466 (PMC9198487; doi:10.3389/fgene.2022.858466)
Supplement: Supplementary file 5 [file DataSheet1.ZIP › Rσîà/1.r]

#if (!requireNamespace("BiocManager", quietly = TRUE))
#    install.packages("BiocManager")
#BiocManager::install("limma")
#install.packages("pheatmap")

library(limma)
library(pheatmap)

logFCfilter=2               
adj.P.Val.Filter=0.05       

Type=c(rep("con",conNum),rep("treat",treatNum))
design <- model.matrix(~0+factor(Type))
colnames(design) <- c("con","treat")
fit <- lmFit(data,design)
cont.matrix<-makeContrasts(treat-con,levels=design)
fit2 <- contrasts.fit(fit, cont.matrix)
fit2 <- eBayes(fit2)
