# Supplementary material for: Identification and Validation of the Diagnostic Characteristic Genes of Ovarian Cancer by Bioinformatics and Machine Learning
Source: Front Genet. 2022 Jun 1;13:858466. doi: 10.3389/fgene.2022.858466 (PMC9198487; doi:10.3389/fgene.2022.858466)
Supplement: Supplementary file 5 [file DataSheet1.ZIP › Rσîà/5.r]

#install.packages("colorspace")
#install.packages("stringi")
#install.packages("ggplot2")
#if (!requireNamespace("BiocManager", quietly = TRUE))
#    install.packages("BiocManager")
#BiocManager::install("org.Hs.eg.db")
#BiocManager::install("DOSE")
#BiocManager::install("clusterProfiler")
#BiocManager::install("enrichplot")
#BiocManager::install("GSEABase")

library("clusterProfiler")
library("org.Hs.eg.db")
library("enrichplot")
library("ggplot2")
library("GSEABase")
library("DOSE")

pvalueFilter=0.05       
qvalueFilter=0.05       

genes=as.vector(rt[,1])
entrezIDs=mget(genes, org.Hs.egSYMBOL2EG, ifnotfound=NA)
entrezIDs=as.character(entrezIDs)
rt=cbind(rt,entrezID=entrezIDs)

kk=enrichDO(gene=gene, ont="DO", pvalueCutoff=1, qvalueCutoff=1, readable=TRUE)
DO=as.data.frame(kk)
DO=DO[(DO$pvalue<pvalueFilter & DO$qvalue<qvalueFilter),]

barplot(kk, drop=TRUE, showCategory=showNum, color=colorSel)

dotplot(kk, showCategory=showNum, orderBy="GeneRatio", color=colorSel)
