# Supplementary material for: Identification and Validation of the Diagnostic Characteristic Genes of Ovarian Cancer by Bioinformatics and Machine Learning
Source: Front Genet. 2022 Jun 1;13:858466. doi: 10.3389/fgene.2022.858466 (PMC9198487; doi:10.3389/fgene.2022.858466)
Supplement: Supplementary file 5 [file DataSheet1.ZIP › Rσîà/10.r]

# if (!requireNamespace("BiocManager", quietly = TRUE))
#     install.packages("BiocManager")
# BiocManager::install("limma")
# 
# install.packages("ggpubr")

library(limma)
library(ggpubr)

conData=data[,as.vector(con[,1])]
treatData=data[,as.vector(treat[,1])]
data=cbind(conData, treatData)
conNum=ncol(conData)
treatNum=ncol(treatData)

Type=c(rep("con",conNum), rep("treat",treatNum))

geneRT=read.table(geneFile, header=F, sep="\t", check.names=F)
data=data[as.vector(geneRT[,1]),,drop=F]

Type=c(rep("nOC",conNum), rep("OC",treatNum))
my_comparisons=list()
my_comparisons[[1]]=levels(factor(Type))

#²îÒì·ÖÎö
newGeneLists=c()
outTab=data.frame()
for(i in row.names(data)){
	rt1=data.frame(expression=data[i,], Type=Type)
	boxplot=ggboxplot(rt1, x="Type", y="expression", color="Type",
				      xlab="",
				      ylab=paste(i, "expression"),
				      legend.title="",
				      palette = c("blue", "red"),
				      add = "jitter")+ 
		stat_compare_means(comparisons = my_comparisons)
