# Supplementary material for: Identification and Validation of the Diagnostic Characteristic Genes of Ovarian Cancer by Bioinformatics and Machine Learning
Source: Front Genet. 2022 Jun 1;13:858466. doi: 10.3389/fgene.2022.858466 (PMC9198487; doi:10.3389/fgene.2022.858466)
Supplement: Supplementary file 5 [file DataSheet1.ZIP › Rσîà/6.r]

# if (!requireNamespace("BiocManager", quietly = TRUE))
#    install.packages("BiocManager")
# BiocManager::install("limma")
# BiocManager::install("org.Hs.eg.db")
# BiocManager::install("DOSE")
# BiocManager::install("clusterProfiler")
# BiocManager::install("enrichplot")

library(limma)
library(org.Hs.eg.db)
library(clusterProfiler)
library(enrichplot)

rt=read.table(inputFile, header=T, sep="\t", check.names=F)
logFC=as.vector(rt[,2])
names(logFC)=as.vector(rt[,1])
logFC=sort(logFC, decreasing=T)

kk=GSEA(logFC, TERM2GENE=gmt, pvalueCutoff = 1)
kkTab=as.data.frame(kk)
kkTab=kkTab[kkTab$p.adjust<0.05,]
write.table(kkTab,file="GSEA.result.txt",sep="\t",quote=F,row.names = F)

gseaplot=gseaplot2(kk, showTerm, base_size=8, title="Enriched in OC")
gseaplot=gseaplot2(kk, showTerm, base_size=8, title="Enriched in nOC")
