# Supplementary material for: Identification and Validation of the Diagnostic Characteristic Genes of Ovarian Cancer by Bioinformatics and Machine Learning
Source: Front Genet. 2022 Jun 1;13:858466. doi: 10.3389/fgene.2022.858466 (PMC9198487; doi:10.3389/fgene.2022.858466)
Supplement: Supplementary file 5 [file DataSheet1.ZIP › Rσîà/13.r]

# install.packages('e1071')
# 
# if (!requireNamespace("BiocManager", quietly = TRUE))
#     install.packages("BiocManager")
# BiocManager::install("preprocessCore")


source("Diagnostic18.CIBERSORT.R")        

outTab=CIBERSORT("", inputFile, perm=1000, QN=TRUE)

outTab=outTab[outTab[,"P-value"]<0.05,]
outTab=as.matrix(outTab[,1:(ncol(outTab)-3)])
outTab=rbind(id=colnames(outTab),outTab)
