# Supplementary material for: Identification and Validation of the Diagnostic Characteristic Genes of Ovarian Cancer by Bioinformatics and Machine Learning
Source: Front Genet. 2022 Jun 1;13:858466. doi: 10.3389/fgene.2022.858466 (PMC9198487; doi:10.3389/fgene.2022.858466)
Supplement: Supplementary file 5 [file DataSheet1.ZIP › Rσîà/9.r]

#install.packages("venn")
library(venn)                   #ÒýÓÃ°ü

geneNames=as.vector(rt[,1])       
uniqGene=unique(geneNames)        

geneNames=as.vector(rt[,1])       
uniqGene=unique(geneNames)        

mycol=c("blue2","red2")
pdf(file="venn.pdf", width=5, height=5)
venn(geneList,col=mycol[1:length(geneList)],zcolor=mycol[1:length(geneList)],box=F,ilabels=F)
