# Supplementary material for: Identification and Validation of the Diagnostic Characteristic Genes of Ovarian Cancer by Bioinformatics and Machine Learning
Source: Front Genet. 2022 Jun 1;13:858466. doi: 10.3389/fgene.2022.858466 (PMC9198487; doi:10.3389/fgene.2022.858466)
Supplement: Supplementary file 5 [file DataSheet1.ZIP › Rσîà/12.r]

#install.packages("pROC")
library(pROC)  

for(x in as.vector(geneRT[,1])){
	roc1=roc(y, as.numeric(rt[x,]))
	ci1=ci.auc(roc1, method="bootstrap")
	ciVec=as.numeric(ci1)
	pdf(file=paste0("ROC.",x,".pdf"), width=5, height=5)
	plot(roc1, print.auc=TRUE, col="red", legacy.axes=T, main=x)
	text(0.39, 0.43, paste0("95% CI: ",sprintf("%.03f",ciVec[1]),"-",sprintf("%.03f",ciVec[3])), col="red")
	dev.off()
}
