# Supplementary material for: Identification and Validation of the Diagnostic Characteristic Genes of Ovarian Cancer by Bioinformatics and Machine Learning
Source: Front Genet. 2022 Jun 1;13:858466. doi: 10.3389/fgene.2022.858466 (PMC9198487; doi:10.3389/fgene.2022.858466)
Supplement: Supplementary file 5 [file DataSheet1.ZIP › Rσîà/7.r]

#install.packages("glmnet")

set.seed(123)
library(glmnet)                   

x=as.matrix(rt)
y=gsub("(.*)\\_(.*)", "\\2", row.names(rt))
fit=glmnet(x, y, family = "binomial", alpha=1)
cvfit=cv.glmnet(x, y, family="binomial", alpha=1,type.measure='deviance',nfolds = 10)
pdf(file="cvfit.pdf",width=6,height=5.5)
plot(cvfit)
dev.off()

coef=coef(fit, s = cvfit$lambda.min)
index=which(coef != 0)
lassoGene=row.names(coef)[index]
lassoGene=lassoGene[-1]
